# Supplementary material for: Swedish and Norwegian Police Interviewers' Goals, Tactics, and Emotions When Interviewing Suspects of Child Sexual Abuse
Source: Front Psychol. 2021 Jul 9;12:606774. doi: 10.3389/fpsyg.2021.606774 (PMC8298905; doi:10.3389/fpsyg.2021.606774)
Supplement: Supplementary file 1 [file Data_Sheet_1.ZIP]

Archive with 2 entries (2 files):
- EFA_norway.html
- EFA_sweden.html
